# Supplementary material for: The Challenge Coping and Resilience of the Families of School-Aged Children with Autism Spectrum Disorder in China: A Qualitative Study
Source: Behav Sci (Basel). 2025 Mar 23;15(4):409. doi: 10.3390/bs15040409 (PMC12024200; doi:10.3390/bs15040409)
Supplement: Supplementary file 1 [file behavsci-15-00409-s001.zip]

Archive with 1 entries (1 files):
- behavsci-3450282-supplementary.pdf
